# Supplementary material for: Double Relapsed and/or Refractory Multiple Myeloma: Clinical Outcomes and Real World Healthcare Costs
Source: PLoS One. 2015 Sep 14;10(9):e0136207. doi: 10.1371/journal.pone.0136207 (PMC4569348; doi:10.1371/journal.pone.0136207)
Supplement: S1 File — (XLS) [file pone.0136207.s001.xls]

## Sheet: Table A Complete Data
Randomly assigned case number	DRMM Therapy episode (if >1)	DOB	Date diagnosis	Myeloma Isotype	ISS at diagnosis	Previous treatments (IMWG URC)					Total number regimes prior to DRMM	Time from diagnosis to DRMM (days)	Treatment given at DRMM						Treatment intent (Active/ Palliative)	Duration of DRMM therapy (days)	Max response	PFS / TTP	No. OP clinic appts during DRMM	No DTU appts	Admissions during DRMM			No Triage attendance in DRMM	CT / MRI / day procedures in DRMM	Supportive Therapy in DRMM		Transfusions during DRMM		Number blood tests from date DRMM defined to death				Location at death, cause if known	Overall Survival	RIP date		Overall survival					Overall survival KM data
						Thalidomide based	HD Melphalan autograft	Bortezomib based	Lenalidomide Dexamethasone	Other			Drugs	number cycles completed	Dose			Dose changes			IMWG URC	months		(all causes)	Days after starting DRMM therapy	Duration in days	Reason	(only if not admitted)	(state no of each)	Bisphosphonate	Radiotherapy	Red cell units	Platelet units	FBC	Biochem	Immunol	Micro		Alive at censor			Date started	Date stopped	Alive	RIP date	OS (days)
															B, L or V (/m2)	T or C (mg)	Dex												either during an admission or OP		(No fractions)															2014-01-10	Censored	OS time
26				Light chain	3	PR	VGPR	PR	PD	0	4	1099	BTD	1	B 50	T 50	20	Died after 1st cycle	Active	28	SD	0	1	6	23	3	diarrhoea anaemia	3	1 x MRI	Pamidronate 30 28d	0	15	13	28	20	5	5	Hospice	No					No		53	1	53
26																									27	14	diarrhoea, GI bleed, OGD sigmoidoscopy, UTI, diplopia - MRI CS lesion		1x OGD and sigmoidoscopy									End stage myeloma
26																									44	8	end of life care
1				IgA	3	CR	CR	PD	PR	0	4	496	BTD	2	B 100	T 50	20	T to 100 mid cycle 2	Active	50	PD	0	1	17	39	4	Neutropenic sepsis	0	1 x MRI	Pamidronate 30 28d	5	5	7	28	16	3	4	Haematology ward	No					No		53	1	53
1																									49	4	?reason: Died during admission
3				Light chain	Unknown	CR	0	0	VGPR	0	2	2408	LenDex	2.5	L 15	Nil	20	L 10 cycle 2. Dex only cycle 3	Palliative	127	SD	1.5	6	8	107	29	Neutropenic sepsis then fall and fracture neck of femur. Surgery required. Died in hospital	1	4 x CT, 1 x MRI, 1X flouroscopy	Oral sodium clodronate	10	12	5	56	66	9	20	Hospice	No					No		136	1	136
3																									74	6	Neutropenic sepsis		repair NOF fracture under GA									Myeloma progression, fractured neck of femur
3																									36	5	Neutropenic sepsis		2x tooth extraction (maxfax surgery)
3																									20	1	Hypocalcaemia
3																									14	5	viral illness
5				IgG	Unknown	CR	y	0	CR	VAD; Allograft CR	5	3805	VCD (weekly V)	9 weeks	V 1.3	C 500	20	Nil	Active	52	PD	0	2	13	49	3	?reason: Died during admission	0	Nil	Pamidronate 90 28d	0	5	0	15	13	5	1	Haematology ward, end stage myeloma	No					No		52	1	52
14				IgG	3	VGPR	0	PR	PR	0	3	773	LenDex		L 10	Nil	20	weekly dex	Palliative	79	PR	2.5	2	3	71	8	acute renal failure, died	1	1 x CT	Nil	0	1	0	21	16	3	6	Haematology ward, acute renal failure	No					No		79	1	79
32				IgG	Unknown	PR	0	0	PR	MP, C SA	4	3620	Len SA	1	L5	Nil	Nil	alt day 5 mg from 26/6	Palliative	37	SD	1	2	2				0	Nil	Nil	0	0	0	3	2	1	0		Yes					Yes		226	0	226
30				IgG	2	PR	0	CR	PR	0	3	1130	VD	20 weeks	V 1.3	Nil	20	Nil	Active	120	VGPR	4	0	31				0	Nil	oral sodium clodronate	0	0	0	35	27	3	5		Yes					Yes		309	0	309
25	1			IgG	2	PR	0	PR	SD	0	3	1504	VCD (weekly V)	21 weeks	V 1.3	C 500	20	every week 4 no V	Active	138	SD	6	6	27				1	1 x MRI	Pamidronate 90 28d	0	2	0	21	19	12	0		Yes					Yes		576	0	576
25	2												BTD	6	B 100	T 50	20	T to 50 cycle 5	Active	177	SD	6	5	21	88	1	breathlessness	1	1 x CT, 1 x MRI	Pamidronate 90 28d	0	0	0	15	16	7	2
11	1			IgG	Unknown	PR	0	0	PR	LCD in R2: PD	3	3095	LCD	2	L25	C 500	20	stopped C after 4 weeks	Active	57	PD	0	3	2				0	Nil	Nil	0	2	0	3	4	2	0
11	2												VCD (weekly V)	20 weeks	V 1.3	Nil	20	Nil	Active	169	PR	6	5	21				0	Nil	Nil	0	0	0	24	19	7	0		Yes					Yes		358	0	358
9				IgG	3	PR	0	SD	PR	0	3	1772	Nil	Nil	Nil	Nil	Nil	Nil	Palliative	119	N/A	0	4	7	33	1	breathlessness	0	Nil	Pamidronate 90 28d	0	5	0	29	30	7	8		Yes					Yes		308	0	308
9																									4	21	Neutropenic sepsis and pneumonia		1 x CT		0
20				Light chain	3	0	0	sCR	sCR	0	2	1467	Len SA	9	L 10	Nil	Nil	Nil	Palliative	240	SD	8	9	8	151	1	chest infection	1	1 x MRI	oral sodium clodronate	0	0	0	18	17	1	8		Yes					Yes		429	0	429
20																									45	2	Neutropenic sepsis
37				IgA	Unknown	0	CR	CR	SD	Z-Dex	4	2358	LCD	5	L 25	C 500 D1&8	40	fortnightly dex	Active	141	SD	5	4	6	102	4	urine retention	0	1 x PET 1x MRI	Pamidronate 90 28d intermittent	5	0	0	15	15	5	6		Yes					Yes		330	0	330
37																									57	5	Neutropenic sepsis		max fax surgery day case x1
8				Light chain	Unknown	Y	0	VGPR	PR	MP	4	2130	LenDex	6	L 10	Nil	10	weekly dex	Palliative	163	PD	0	8	6				0	Nil	oral sodium clodronate	0	0	0	9	6	6	0	Unknown	No					No		163	1	163
2				IgG	Unknown	y	0	y	PR	0	3	1025	Len SA	8	L 5	Nil	Nil	Nil	Palliative	256	PD	0	9	10	226	6	Infective bronchitis	0	Nil	Nil	0	0	0	38	19	11	6		Yes					Yes		445	0	445
28				Light chain	Unknown	CR	0	CR	VGPR	0	3	1987	BTD	3	B	T 50	2	dex reduced to 2mg in C2, V reduced to weekly after c3	Active	56	PR	2	1	11				0	Nil	Nil	1	0	0	11	10	2	0		Yes					Yes		245	0	245
12				IgG	Unknown	Thal Dex to PR	0	0	SD	MP, weekly dex	3	3107	LenDex	2	L 5			L started at 5mg due to previous weight loss and GI upset	Palliative	46	SD	2	1	4	28	5	LRTI and Rx of fast AF	0	1 CTPA, 1 MRI	Pamidronate	0	2	0	5	8	2	7	Died in Acute medical ward	No					No		46	1	46
12																									45	1	?reason: Died during admission
6				IgG	Unknown	CTD to CR	0	3 cycles	VGPR		3	1762	LCD	1	L 25	C 500	40	weekly dex	Palliative	64	PD	0	3	5	46	18	drowsiness, hypercalcaemia, death	3	2 MRIS	Pamidronate	0	11	0	24	22	3	6	Hospice; myeloma progression	No					No		64	1	64
6																									32	12	Hypercalcaemia, disease progression
33				IgA	2	PR	No	PR	PR		3	1424	BTD	1	B 100mg/m2	T 50	20mg	Nil	Active	65	PR	1	2	5	43	10	Renal failure	no triage unit at hospital	X ray x 1, USS Abd x 1	1	0	3	1	10	10	2	4		No					No		65	1	65
33																									55	10	Lethargy		CT Head x 1			6	3	10	10	2	1	Sub dural haematoma
33
33
31				IgA	Unknown	0	Yes - VGPR	CR	PR	VAD -PR	4	1816	BTD	1	B 60mg/m2	T 100	20mg	Low starting dose of B due to low counts	Active	77	SD	1.5	2	7	18	4	Fatigue due to anaemia	no triage unit at hospital	Xray Chest x 1	1	0	14	1	25	25	2	4	Pneumonia, AF	No					No		77	1	77
31																									74	3	Gram negative sepsis, pneumonia and cardiac failure		X ray Chest x 3
31
31
29				IgA	3	PR	Yes - CR	VGPR	VGPR		4	1848	Nil						Palliative	16	Died	0	1	1				no triage unit at hospital	Nil	1	0	3	0	2	2	2	Nil	Fall and bleed at home	No					No		16	1	16
29
29
13				IgG	2	0	Yes-PR	PR	VGPR	VAD-PR	4	3202	VTD	1	V 1.3mg/m2	T 50	20mg	Nil	Active	35	PD	0	2	6				no triage unit at hospital	Nil	1	5	8	6	13	13	3	Nil	Home managed by GP	No					No		51	1	51
13
13
21				IgG	1	VGPR	Yes - VGPR	SD	PR		4	1344	BTD	5	B100mg/m2	T 100	20mg	Nil	Active	161	SD	5	4	12	148	3	Neutropaenic sepsis	no triage unit at hospital	CT Head x 1, X ray x 1	5	0	6	0	19	19	3	1		Yes					Yes		604	0	604
21
21
27				IgG	2	VGPR	Yes-PR	PR	PR	VAD -PR	5	3690	BTD	1	B 100mg	T 50	20mg	Nil	Active	71	SD	3	3	9	84	6	To ICU: Gram negative neutropaenic sepsis	no triage unit at hospital	CT CAP x 1, CT head x1, CXR x 4	2	0	13	6	29	29	3	5	Requested palliation and went home to die	No					No		95	1	95
27
10				IgG	2	VGPR	Yes-VGPR	PR	PR		4	1820	DTPACE	1	PACE standard	T 100	20mg	Nil	Active	29	PD	0	1		0	14	Chemotherapy delivery	no triage unit at hospital	CXR x 4	Nil	0	15	10	25	25	2	6	Renal failure and sepsis	No					No		59	1	59
10																									33	7	Neutropaenic sepsis		CXR x1	Nil	0
19	1			IgA	1	0	PR	VGPR	PR	VAD PR	4	2073	BTD	6	B 100	T50	20	B reduced to 60 from cycle 2	Active	154	CR	9.64	13	27				0	Nil	Pamidronate 90 28d	1	4	0	13	13	4	1		Yes					Yes		707	0	707
19	2												Melphalan/dex	3	M 35 mg (25 mg/m2)		40mg x 4 days	Nil	Active	128	PR	4.25	8	16				0	Nil	Pamidronate 90 28d	1	0	0	20	13	7	2
19	3												VCD	1	V 1.8mg (1.3mg/m2)	C 500	20mg x 2 days	Nil	Palliative	2			0	1				0	Nil	Pamidronate 90 28d	1	0	0	2	2	2	0
35				Light chain	3	VGPR	0	CR	PD	0	3	893	BTD	6	B 100	T 50	20	Nil	Active	168	PR	6.5	7	24	168	1	Heart failure, LRTI	0	Nil	Pamidronate 90 28d	0	10	6	35	39	6	9	Haematology ward	No					No		241	1	241
35																									218	23	Neutropenic sepsis: died during admission
35																									4	15	LRTI, hyperglycaemia, hypercalcaemia, acute renal impairment
36	1			Light chain	2	CR	CR	PR	PR	0	4	1539	BTD	6	B 100	T 50	20	Nil	Active	175	VGPR	9	20	35	34	3	Nausea, vomiting	0	1 CT, 1 MRI	oral sodium clodronate	0	13	9	35	21	6	4	Unknown	No					No		545	1	545
36	2									BTD VGPR			Melphalan/Dex	1	M 25mg/m2 once iv		40 for 4d		Active	66	PR	2		11						Pamidronate 90 28d	0	10	5
36	3									BTD VGPR			VMP	2.5	V 1.3mg/m2 4 doses/ 35d cycle	M 7mg/m2 po 4d per 35day cycle	P 100mg 4d / cycle	M omitted cycle 3	Active	84	PR	1		21	10	1	Pneumonia, atrial flutter, acute urinary retention			Pamidronate 90 28d	0	8	5
13				IgG	1	CR	PR	CR	PR	CVAD PR	5		BTD	3	B 100	T 50	20	B to 75 at #2 due to myelosuppression, T to 100 at #3	Active	93	SD	3	3	19	82	12	Bilateral hip fractures. Surgically repaired. Died post op of PE	0	1 x Vertebroplasty, 1x facet joint injection	Pamidronate 90 28d	0	17	8	27	32	4	7	death in ITU. Post op death, PE	No					No		94	1	94
17	1			IgG	1	PR	0	SD	SD	0	3	1765	BTD	3	B 100	T 50	20	B reduced to 50 from #5	Active	177	PR	7.25	6	32	110	5	Neutropenic chest sepsis	0	1 CT	Nil	0	21	0	15	27	6	8		Yes					Yes		497	0	497
17	2									BTD PR			Thal maint.	5	B 50	Nil	Nil	Nil	Palliative	130	SD	5		20						Nil	0	14	0
7				IgG	1	PR	PR	PR	PR	0	4	1744	BTD	6	B 100	T 50	20	Nil	Active	40	SD	1	1	11	16	5	Epistaxis, neutropenic sepsis	2	Nil	Nil	0	9	8	19	19	1	5	Haematology ward	No					No		40	1	40
7																									28	12	Urinary sepsis. E. coli septicaemia. Died in hospital											E coli septicaemia
14				IgG	2	SD	0	VGPR	PD	MelphSA SD	4		BTD	4	B 50	T 50	20	B starting dose 50	Active	17	Died	0	0	1	-2	16	LRTI. Transferred to hospice on 2nd day for end of life care	0	Nil	Nil	0	0	0	0	0	0	0	Hospice; myeloma progression	No					No		17	1	17
38				Light chain	3	VGPR	PR	PR (PAD)	PD	0	4	723	BTD	1	B 100	T 50	20	Nil	Active	45	Died	0	1	9	26	7	Upper GI bleed	0	Nil	Nil	0	12	9	20	23	3	7	Haematology ward	No					No		45	1	45
38																									40	5	fever, anaemia. Died in hospital
34				Light chain	3	VGPR	0	CR	1 cycle	0	3	1019	BTD	4	B 60	Nil	20	B decreased due to renal impairment, T omitted	Active	160	SD	2.85	1	23	117	22	Diarrhoe, lethargy, acute on chronic renal failure, dehydraion, neutropenia chest sepsis	0	2 MRI	Nil	0	12	1	65	88	10	41	Haematology ward	No					No		160	1	160
34																									151	9	? Reason: Died in hospital
39				Light chain	2	PR	0	SD	PR	0	3	864	LenDex	2 (28d cycles)	L 25mg d1-21	Nil	20mg weekly	Nil	Palliative	69	PD	2	2	3	-3	18	bone pain management (hospice)			Nil	0	2	0	10	10	3	4	Hospice	No					No		84	1	84
39																									26	41	bone pain management (hospice)		1 x CT chest
39																									82	2	end of life care (hospice)		11 XRs
4	1			Light chain	3	PR	0	PR	PR	0	3	1344	BTD	6 (28d cycles)	B 100mg/m2 x 3 doses/cycle	T 50mg od	10mg 8 doses /cycle	Nil	Active	162	PR	7	9	26				0		pamidronate 30 x2 doses	0	4	0	28	21	7	5		Yes					Yes		309	0	309
4	2									0			Thal	2 (28d cycles)	Nil	T 50mg od	Nil		Active	63	PD	2	0	5				0	2x bilat leg US; 2x XR	pamidronate 30 x2 doses	0	0	0	2	3	2	0
4	3												VCD	4 (21d cycles)	V 1.3mg/m2 wkly	C 500mg 2 doses/cycle	20mg 6 doses/cycle	Nil	Active		PR	3	2	13				1		pamidronate 30 x1 dose	0	0	0	14	13	6	0
22	1			IgA	Unknown	PR	yes ?response	CR	SD	CVAD ?response	5	2775	Velcade dex	4 (28d cycles)	V 1.3mg/m2 wkly	Nil	20mg 8 doses/cycle	Nil	Active	119	PD	2	7	19				0		oral clodronate	0	0	0	22	17	5	1		Yes					Yes		343	0	343
22	2												BTD	7 (28d cycles)	B 100mg/m2 x 3 doses/cycle	T 50mg od	20mg 8 doses/cycle	single agent thalidomide from 27/12/13	Active	213	PR	7.5		24	127	1	viral illness	0	2 XRs	oral clodronate	0	2	0	29	26	7	3
22	2																								218	2	febrile neutropenia
18				IgG	Unknown	SD	0	SD	SD	MP: SD	4	1261	LenDex	2 (28d cycles)	L 5mg d1-21	Nil	20mg weekly	Nil	Palliative	58	PD	0	0	3	5	20	cholecystitis and pathologiscal fracture	0	1x CT 1x MRI 1x renal US 11x XRs	pamidronate 30 every 28d	1	0	0	18	18	1	11	Home	No					No		58	1	58
18																									27	17	hypercalcaemia, UTI
15	1			Light chain	1	CR	CR	PR	CR	0	4	1465	LCD	7 (28d cycles)	L 25mg d1-21	C 500mg 2 doses/cycle	40mg weekly	3/7/13 cyclo dose reduced to 350	Active	209	PR	3.5	10	13	42	6	septicaemia		3x XRs 1x PET	pamidronate 30 every 28d	20	0	0	23	21	10	6		Yes					Yes		339	0	339
15	1																								109	5	pneumonia
15	2												PomDex	2 (28d cycles)	Pom 4mg d1-21	Nil	40mg weekly	Nil	Active	52	PD	0	2	3	32	15	neutropenic sepsis ?fungal pneumonia		2x XRs 1x HRCT 1x bronchoscopy	pamidronate 30 every 28d	0	4	1	17	17	2	13
15	3												BTD	3 (28d cycles)	B 120mg 3doses/cycle	T 50mg od	20mg 8 doses/cycle	T discontinued after 1st week	Active	76	PD	0	2	15	-2	10	pneumonia		2x XRs 1x CT	pamidronate 30 every 28d	0	13	3	25	20	4	6
15	3																								12	5	fevers source unknown
16				IgG	Unknown	PR	0	SD	PR	0	3	202	LenDex	4 (28 day cycles)	L 10mg d1-21	Nil	20mg weekly	Len up to 15mg 20/9/13. Dex 40mg weekly from 21/8/13	Palliative	108	PD	0	4	5	33	2	LRTI, CCF, febrile neutropenia		2xCXR; 1xpelvis x-ray	Nil	0	6	0	13	13	5	4	Haematology ward	No					No		108	1	108
													B	Bendamustine									OP =outpatient	DTU = day treatment unit
													T, thal	Thalidomide
													C, cyclo	Cyclophosphamide
													D, dex	Dexamethasone
													M	Melphalan
													V	Bortezomib
													L, len	Lenalidomide
													Pom	Pomalidomide
													P	Prednisolone
[truncated: 12 more columns]

## Sheet: Table B AEs (Condensed)
	Randomly assigned case number	Anaemia	Bone pain			Febrile neutropaenia						Neutropaenia			Acute renal failure		Thrombocytopaenia	Dehydration / vomiting / diarrhoea	Bleeding
		1	2	3	4	5	6	7	8	9	10	11	12	13	14	15	16	17	18	19
	26	0															4	3
	1	0	0			1						5					4
	3	0	1			1						3		0			4		0
	5
	14														0		3
	32
	30										3											0	No grade recorded
	25.1		0
	11.2																			1
	9					0						2		0			2		0
	20		0			0								0
	37		0																				Anaemia			17	17 (43.6%)	5	5 (12.8%)
	8	0																					Neutropaenia			7	7 (17.9%)	5	5 (12.8%)
	2		0			1						3							0				Thrombocytopaenia			11	11 (28.2%)	10	10 (25.6%)
	28	0	3	2																			Bleeding			1	1 (2.6%)	1	1 (2.6%)
	12	0	0	0										0									Febrile neutropaenia			6	6 (15.4%)	2	2 (5.1%)
	6	0						3											0				Bone pain			13	13 (33.3%)	1	1 (2.6%)
	33	4			3			3							3		4		5				Acute renal failure			4	4 (10.3%)	1	1 (2.6%)
	31	4			4									4		4			4				Dehydration / vomiting / diarrhoea			2	2 (5.1%)	1	1 (2.6%)
	29	3																	4				Arrhythmia
	13	3			3														3
	21	3			3	4
	27
	10	2			2	4										4			2
	19.1	2										1								1
	35							0	0						0
	36.1	0	0									3					2	0
	13	0	0
	17.1
	7	0										4					4
	14													0		0	2
	38	0										0					4
	34	2	0		0		0	0				0			0
	39
	4.1	2										2
	22.1	2															3
	18	2	0		0		0	0				3					3
	15.1	0	0			0								0			0			0
	16	2	0			0						2		0			3
